# Supplementary material for: The combined DNA and RNA synthetic capabilities of archaeal DNA primase facilitate primer hand-off to the replicative DNA polymerase
Source: Nat Commun. 2022 Jan 21;13:433. doi: 10.1038/s41467-022-28093-2 (PMC8782868; doi:10.1038/s41467-022-28093-2)
Supplement: Supplementary file 4 — Source data [file 41467_2022_28093_MOESM4_ESM.xlsx]

## Sheet: Figure 1b
	Fold +/-NTPs		Relative reaction abundance +NTPs	Relative reaction abundance -NTPs
Rep 1	8.012		118288	14762.9
Rep 2	8.036		105202	13090.5
Rep 3	7.939		147002	18514.8
mean	8
population standard deviation	0.04

## Sheet: Figure 2d
										RNA annealed primer					DNA annealed primer					17r/2d annealed primer					18r/1d annealed primer
PolB1-HE (nM)	RNA annealed primer		DNA annealed primer		17r/2d annealed primer		18r/1d annealed primer											Fraction bound
	mean fraction bound	population standard deviation	mean fraction bound	populaton standard deviation	mean fraction bound	population standard deviation	mean fraction bound	population standard deviation		Rep 1	Rep 2	Rep 3	Rep 4		Rep 1	Rep 2	Rep 3	Rep 4		Rep 1	Rep 2	Rep 3	Rep 4		Rep 1	Rep 2	Rep 3	Rep 4
4000	0.957899	0.0459435	0.982696	0.0379583	0.973766	0.0518337	0.977817	0.0439479		0.982318	0.981767	0.989035	0.878477		1.03004	0.990245	0.923961	0.986535		0.962615	1.06139	0.932287	0.938776		0.908868	0.982166	1.03093	0.989305
2000	0.948605	0.0343566	0.906552	0.0287553	0.959498	0.0813216	0.983209	0.0384955		0.95776	0.911641	0.924532	1.00049		0.9299	0.901567	0.861531	0.933209		0.962615	1.09007	0.907753	0.877551		0.957996	1.03386	1.00515	0.935829
1000	0.923657	0.0262875	0.907802	0.043441	0.916944	0.0464403	0.86611	0.0877529		0.908644	0.888266	0.946033	0.951684		0.9299	0.842448	0.898989	0.959872		0.940228	0.889271	0.858685	0.979592		0.908868	0.982166	0.824742	0.748663
500	0.890677	0.123811	0.765949	0.0762709	0.857063	0.134049	0.776584	0.0516358		0.908644	0.981767	0.989035	0.68326		0.829757	0.66509	0.849045	0.719904		0.917842	0.631096	0.981354	0.897959		0.85974	0.749548	0.721649	0.775401
250	0.778614	0.101998	0.616821	0.0754416	0.792865	0.131583	0.632581	0.120503		0.884086	0.86489	0.731026	0.634456		0.572246	0.561632	0.58684	0.746567		0.962615	0.860585	0.736016	0.612245		0.442152	0.775394	0.64433	0.668449
125	0.748826	0.166139	0.490288	0.0749738	0.639169	0.135203	0.610351	0.129671		0.982318	0.748013	0.752526	0.512445		0.529328	0.458173	0.387065	0.586588		0.80591	0.659782	0.662414	0.428571		0.638664	0.775394	0.412371	0.614973
62.5	0.483866	0.19157	0.282902	0.0741607	0.464913	0.141216	0.327561	0.103686		0.736739	0.30388	0.602021	0.292826		0.386266	0.177357	0.274691	0.293294		0.693978	0.458979	0.31894	0.387755		0.270204	0.491083	0.335052	0.213904
31.25	0.282841	0.143967	0.179969	0.0962358	0.251529	0.10468	0.217231	0.147285		0.515717	0.257129	0.236508	0.122011		0.329041	0.103458	0.0874017	0.199973		0.425341	0.229489	0.147203	0.204082		0.171948	0.387697	0.309278	0
15.625	0.198629	0.0749886	0.129582	0.0577162	0.159855	0.0730195	0.0900932	0.104276		0.221022	0.30388	0.172006	0.0976086		0.128755	0.192137	0.0374579	0.159979		0.201478	0.258176	0.0981354	0.0816327		0	0.180925	0.206186	-0.026738
7.8125	0.132221	0.0644128	0.11195	0.0463006	0.1486	0.0762091	0.0956998	0.0839766		0.147348	0.163628	0.193507	0.0244021		0.114449	0.162578	0.0374579	0.133316		0.156705	0.229489	0.0245339	0.183673		0.098256	0.0258465	0.231959	0.026738
3.90625	0.11474	0.0711921	0.079176	0.0325868	0.141406	0.0966898	0.0201695	0.0461314		0.0736739	0.210379	0.150505	0.0244021		0.100143	0.0591191	0.0374579	0.119984		0.24625	0.229489	0.0490677	0.0408163		-0.024564	0.0775394	-0.0257732	0.0534759
0	0	0	0	0	0	0	0	0		0	0	0	0		0	0	0	0		0	0	0	0		0	0	0	0

## Sheet: Figure 5a
										RNA annealed primer					DNA annealed primer					17r/2d annealed primer					18r/1d annealed primer
PriSLX (nM)	RNA annealed primer		DNA annealed primer		17r/2d annealed primer		18r/1d annealed primer											Fraction bound
	mean fraction bound	population standard deviation	mean fraction bound	populaton standard deviation	mean fraction bound	population standard deviation	mean fraction bound	population standard deviation		Rep 1	Rep 2	Rep 3	Rep 4		Rep 1	Rep 2	Rep 3	Rep 4		Rep 1	Rep 2	Rep 3	Rep 4		Rep 1	Rep 2	Rep 3	Rep 4
1938.75	0.980834	0.0295234	0.961171	0.0167696	0.986491	0.0122305	0.981854	0.0222661		0.96225	1.02656	0.985729	0.948798		0.938409	0.976699	0.977817	0.95176		0.980823	1.00462	0.989195	0.971323		0.981181	0.977297	1.01568	0.95326
969.375	0.906055	0.0231244	0.852648	0.0438293	0.918169	0.0332461	0.966642	0.0348572		0.917839	0.912498	0.92688	0.867005		0.898758	0.83717	0.788091	0.886571		0.907627	0.972732	0.882666	0.909652		0.965096	0.917155	1.01568	0.968635
484.688	0.814713	0.0360917	0.744994	0.0153635	0.838082	0.0442393	0.82396	0.0235896		0.754996	0.84732	0.838605	0.817929		0.726936	0.7395	0.744308	0.769231		0.819792	0.893	0.776138	0.863398		0.852501	0.841979	0.801853	0.799508
242.344	0.700679	0.0400116	0.637133	0.0471899	0.719438	0.0311453	0.725378	0.0149176		0.666173	0.668079	0.765043	0.703419		0.568332	0.697642	0.656743	0.625815		0.68804	0.765428	0.730482	0.693802		0.723822	0.706661	0.748396	0.722632
121.172	0.539458	0.0238812	0.465427	0.0130652	0.551525	0.0535014	0.585821	0.0242452		0.503331	0.570311	0.544358	0.539833		0.449379	0.474397	0.481611	0.456323		0.527009	0.637857	0.547862	0.49337		0.579057	0.556307	0.623664	0.584256
60.5859	0.391375	0.03384	0.303548	0.0173415	0.437254	0.0651427	0.458507	0.041722		0.355292	0.42366	0.426659	0.359889		0.303992	0.306962	0.277291	0.325945		0.409896	0.542178	0.365241	0.431699		0.466463	0.45106	0.51675	0.399754
30.293	0.247816	0.0306497	0.139389	0.0451899	0.280734	0.0657495	0.306891	0.0499083		0.222058	0.277008	0.279535	0.212662		0.198255	0.167434	0.0875657	0.104302		0.234226	0.382714	0.213057	0.292939		0.353868	0.240565	0.356379	0.276753
15.1465	0.158215	0.0606036	0.15225	0.055214	0.165233	0.0475832	0.181142	0.0208542		0.148038	0.228124	0.191261	0.0654343		0.118953	0.125576	0.116754	0.247718		0.161031	0.239196	0.106529	0.154178		0.160849	0.165389	0.213828	0.184502
7.57324	0.0886203	0.0684743	0.0565969	0.0447976	0.111207	0.0244713	0.0979559	0.0318235		0.0444115	0.162946	0.147124	0		0.0528681	0.0139528	0.0291886	0.130378		0.102474	0.143518	0.121747	0.0770891		0.112594	0.0751767	0.142552	0.0615006
3.78662	0.0608799	0.0520243	0.0322691	0.042919	0.0764774	0.0107308	0.0782046	0.0406013		0.0444115	0.0977676	0.117699	-0.0163586		0.0660851	0.0139528	-0.0291886	0.0782269		0.0731957	0.0797321	0.0913103	0.0616713		0.0643397	0.0751767	0.142552	0.0307503
0	0	0	0	0	0	0	0	0		0	0	0	0		0	0	0	0		0	0	0	0		0	0	0	0

## Sheet: Figure 5b
seconds	GTP reaction prodcut (nM)	population standard deviation		GTP reaction product (nM) Rep 1	GTP reaction prodcut (nM) Rep 2
0	0	0		0	0
2	595	105		700	490
4	542.5	17.5		560	525
6	682.5	17.5		700	665
8	787.5	17.5		805	770
16	1050	35		1085	1015
seconds	dGTP reaction prodcut (nM)	population standard deviation		dGTP reaction product (nM) Rep 1	d GTP reaction prodcut (nM) Rep 2
0	0	0		0	0
0.28	560	105		665	455
0.56	647.5	157.5		805	490
1.12	1085	210		1295	875
2.24	1365	210		1575	1155
4.48	1837.5	262.5		2100	1575

## Sheet: Figure 6a
Primer length	Cumulative probability
1	0
2	0.14
3	0.2604
4	0.36394
5	0.45299
6	0.52957
7	0.59543
8	0.65207
9	0.70078
10	0.74267
11	0.7787
12	0.80968
13	0.83633
14	0.85924
15	0.87895
16	0.89589
17	0.91047
18	0.923
19	0.93378
20	0.94305
21	0.95103
22	0.95788
23	0.96378
24	0.96885
25	0.97321
26	0.97696
27	0.98019
28	0.98296
29	0.98535
30	0.9874

## Sheet: Sup Fig 1
PriSLX Polymerase Dead (nM)	RNA annealed primer			RNA annealed primer
	mean fraction bound	population standard deviation
4000	0.957899	0.0459435		Rep 1	Rep 2	Rep 3
2000	0.948605	0.0343566		0.93195	0.87198	1.0113
1000	0.923657	0.0262875		0.72094	0.63417	0.84771
500	0.890677	0.123811		0.93195	0.52847	0.86258
250	0.778614	0.101998		0.75611	0.38314	0.71386
125	0.748826	0.166139		0.5451	0.17175	0.50565
62.5	0.483866	0.19157		0.26376	0.26424	0.3718
31.25	0.282841	0.143967		0.15826	0.02642	0.28257
15.625	0.198629	0.0749886		-0.14067	0.07927	0.22308
7.8125	0.132221	0.0644128		0.15826	0	-0.01487
3.90625	0.11474	0.0711921		-0.17584	0.10569	0.20821
0	0	0		0	0	0
